# Supplementary material for: Detection and Quantification of Nocardia crassostreae, an Emerging Pathogen, in Mytilus galloprovincialis in the Mediterranean Sea Using Droplet Digital PCR
Source: Pathogens. 2023 Jul 28;12(8):994. doi: 10.3390/pathogens12080994 (PMC10458358; doi:10.3390/pathogens12080994)
Supplement: Supplementary file 1 [file pathogens-12-00994-s001.zip]

Archive with 4 entries (4 files):
- Figure S1.tif
- Figure S2.TIF
- Figure S3.TIF
- supplemental Table S1.pdf
